# Supplementary material for: Comprehensive Analysis of Differentially Expressed Profiles of mRNA N6-Methyladenosine in Colorectal Cancer
Source: Front Cell Dev Biol. 2022 Jan 7;9:760912. doi: 10.3389/fcell.2021.760912 (PMC8787460; doi:10.3389/fcell.2021.760912)
Supplement: Supplementary file 4 [file Table1.xlsx]

## Sheet: SALL4
The first independent experiment
SALL4	CT1	CT2	CT3	Mean		β-actin	CT1	CT2	CT3	Mean		GAPDH	CT1	CT2	CT3	Mean			ΔCT(T-β)	ΔCT(T-G)	ΔΔCT(T-β)	ΔΔCT(T-G)	2-△△CT(T-β)	2-△△CT(T-G)	Log2-△△CT(T-β)	Log2-△△CT(T-G)	Mean of Log2-△△CT(T-β) and Log2-△△CT(T-G)
1A	29.1391	28.1446	29.3541	28.8793			22.2498	22.1498	22.2245	22.208			23.7736	23.8318	24.1044	23.9033			6.67123	4.97602	-4.58774	-2.91593	24.0463	7.54712	1.38105	0.877781	1.12941
1B	29.2908	29.5177	29.2204	29.3429			18.0007	18.0711	18.1801	18.084			21.4596	21.3549	21.5385	21.451			11.259	7.89194			1	1	0	0	0
2A	27.1541	27.629	27.6376	27.4736			24.2894	24.2062	24.335	24.2769			24.4459	24.6058	24.7113	24.5877			3.19669	2.88587	-4.57242	-1.4347	23.7922	2.70326	1.37643	0.431888	0.904161
2B	25.6648	25.0432	25.1407	25.2829			16.8453	17.0457	18.6503	17.5138			19.8176	20.0205	23.0489	20.9623			7.76911	4.32058			1	1	0	0	0
3A	28.2038	27.8311	28.6202	28.2184			18.3639	18.1888	18.2869	18.2799			20.6026	20.3684	20.8951	20.622			9.93849	7.59632	-2.92339	-2.34912	7.58629	5.09512	0.880029	0.707154	0.793592
3B	29.8106	29.7663	29.8054	29.7941			16.9378	16.9575	16.9013	16.9322			19.8234	19.7722	19.9504	19.8487			12.8619	9.94544			1	1	0	0	0
4A	30.0488	30.4469	30.6561	30.3839			20.2606	20.5663	23.0294	21.2854			23.1698	23.3064	20.5154	22.3305			9.09851	8.05339	-1.91914	-5.91214	3.78196	60.2189	0.577717	1.77973	1.17873
4B	29.6967	30.173	29.6806	29.8501			18.5143	18.6646	19.3185	18.8325			15.8946	16.0819	15.6774	15.8846			11.0176	13.9655			1	1	0	0	0
5A	31.475	31.0668	31.8826	31.4748			17.1518	17.1226	17.1369	17.1371			18.2885	18.3117	18.2342	18.2782			14.3377	13.1966	-2.37306	-0.811124	5.1804	1.75458	0.714363	0.244173	0.479268
5B	32.8131	32.0185	32.7562	32.5293			15.9253	15.9069	15.6233	15.8185			18.7188	18.412	18.4337	18.5215			16.7108	14.0078			1	1	0	0	0
6A	32.0638	31.6581	32.2267	31.9829			18.0094	18.3201	17.9064	18.0786			19.7924	19.953	19.9522	19.8992			13.9043	12.0837	-1.33807	-0.047091	2.52813	1.03318	0.4028	0.0141758	0.208488
6B	31.9548	33.2739	32.3942	32.541			17.2417	17.413	17.2411	17.2986			20.2948	20.3291	20.6066	20.4102			15.2424	12.1308			1	1	0	0	0
7A	30.3924	30.3002	30.9996	30.5641			18.1395	18.0832	18.0746	18.0991			19.5089	20.0694	19.8574	19.8119			12.465	10.7522	-1.60203	-0.400234	3.0357	1.31972	0.482259	0.120483	0.301371
7B	31.2822	31.9193	31.4184	31.5399			17.3661	17.5243	17.5285	17.473			20.3235	20.387	20.4522	20.3876			14.067	11.1524			1	1	0	0	0
8A	30.5916	30.7769	30.5208	30.6298			19.5959	19.6839	19.7345	19.6714			20.7831	20.9551	20.7961	20.8448			10.9583	9.78498	-3.0891	-2.03539	8.50964	4.09934	0.929911	0.612714	0.771312
8B	30.3124	30.2247	29.8742	30.1371			16.204	15.9139	16.1512	16.0897			18.2529	18.2271	18.4701	18.3167			14.0474	11.8204			1	1	0	0	0
The second independent experiment
SALL4	CT1	CT2	CT3	Mean		β-actin	CT1	CT2	CT3	Mean		GAPDH	CT1	CT2	CT3	Mean			ΔCT(T-β)	ΔCT(T-G)	ΔΔCT(T-β)	ΔΔCT(T-G)	2-△△CT(T-β)	2-△△CT(T-G)	Log2-△△CT(T-β)	Log2-△△CT(T-G)	Mean of Log2-△△CT(T-β) and Log2-△△CT(T-G)
1A	27.1369	27.0695	27.4171	27.2078			22.4422	22.2683	22.3111	22.3405			24.053	24.0108	24.0109	24.0249			4.8673	3.18293	-6.46982	-4.93735	88.6358	30.6402	1.94761	1.48629	1.71695
1B	29.6806	29.143	29.1811	29.3349			18.025	17.9413	18.0271	17.9978			21.2826	21.2629	21.0984	21.2146			11.3371	8.12029			1	1	0	0	0
2A	26.613	27.3668	27.0986	27.0261			24.4313	24.4761	24.379	24.4288			24.6874	24.6848	24.6119	24.6614			2.59733	2.36477	-4.36824	-1.87866	20.6525	3.67732	1.31497	0.565532	0.940252
2B	25.1699	24.6423	24.4322	24.7481			17.5655	17.6768	18.1055	17.7826			20.3603	20.1116	21.0423	20.5047			6.96557	4.24343			1	1	0	0	0
3A	27.6647	27.3455	27.6979	27.5694			18.1989	18.2826	18.3004	18.2606			20.3789	20.3877	20.4976	20.4214			9.30873	7.14798	-2.86727	-2.28138	7.29683	4.86142	0.863134	0.686763	0.774948
3B	29.2139	29.5516	29.769	29.5115			17.3434	17.333	17.3301	17.3355			20.0858	20.04	20.1207	20.0821			12.176	9.42935			1	1	0	0	0
4A	32.6542	32.8461	32.6692	32.7232			20.4591	20.6805	20.5923	20.5773			23.6665	23.7699	23.5488	23.6617			12.1459	9.06142	-5.01104	-5.09249	32.2459	34.1187	1.50847	1.53299	1.52073
4B	32.3742	33.1553	33.7289	33.0861			15.8047	15.9405	16.0424	15.9292			18.8346	18.9256	19.0365	18.9322			17.1569	14.1539			1	1	0	0	0
5A	32.1971	32.4047	32.7437	32.4485			17.14	17.0408	17.1138	17.0982			18.0945	18.3074	18.37	18.2573			15.3503	14.1912	-1.98083	-0.322734	3.94721	1.2507	0.59629	0.0971525	0.346721
5B	32.1828	32.3917	35.5728	33.3824			16.0581	16.0746	16.0211	16.0513			18.8794	18.8869	18.8391	18.8685			17.3312	14.514			1	1	0	0	0
6A	30.4238	30.6108	31.9998	31.0114			18.1839	18.1954	17.9768	18.1187			19.9875	20.2124	19.8436	20.0145			12.8928	10.997	-2.55085	-1.31437	5.85979	2.48693	0.767882	0.395664	0.581773
6B	32.9926	32.7738	32.8877	32.8847			17.4462	17.3847	17.4924	17.4411			20.4909	20.5965	20.6328	20.5734			15.4436	12.3113			1	1	0	0	0
7A	30.8099	29.4883	30.2771	30.1918			17.8911	17.7651	17.98	17.8787			19.5711	19.7173	19.8056	19.698			12.3131	10.4938	-3.84995	-2.82502	14.4195	7.08625	1.15895	0.850416	1.00468
7B	33.0181	33.8864	33.7797	33.5614			17.4643	17.3578	17.3731	17.3984			20.1812	20.2854	20.2613	20.2426			16.163	13.3188			1	1	0	0	0
8A	29.4635	28.9302	28.9253	29.1064			19.6257	19.6911	19.6014	19.6394			20.4833	20.573	20.6886	20.5817			9.46694	8.52469	-7.26547	-5.96728	153.859	62.5648	2.18712	1.79633	1.99173
8B	32.8258	32.0363	32.4112	32.4244			15.7344	15.4977	15.8438	15.692			17.9176	17.867	18.0127	17.9324			16.7324	14.492			1	1	0	0	0
The third independent experiment
SALL4	CT1	CT2	CT3	Mean		β-actin	CT1	CT2	CT3	Mean		GAPDH	CT1	CT2	CT3	Mean			ΔCT(T-β)	ΔCT(T-G)	ΔΔCT(T-β)	ΔΔCT(T-G)	2-△△CT(T-β)	2-△△CT(T-G)	Log2-△△CT(T-β)	Log2-△△CT(T-G)	Mean of Log2-△△CT(T-β) and Log2-△△CT(T-G)
1A	27.5802	27.2907	27.0977	27.3229			22.168	22.0877	22.1485	22.1347			24.0144	23.9602	23.9437	23.9728			5.18813	3.35007	-5.5751	-4.15049	47.6729	17.7591	1.67827	1.24942	1.46385
1B	28.3062	29.0269	28.5503	28.6278			17.8279	17.8498	17.916	17.8646			21.2134	21.1415	21.0269	21.1273			10.7632	7.50055			1	1	0	0	0
2A	27.1475	27.6417	27.0822	27.2905			24.4834	24.55	24.4191	24.4842			24.5472	24.605	24.7187	24.6236			2.80627	2.66683	-4.11989	-1.67975	17.3865	3.20373	1.24021	0.505656	0.872934
2B	24.4947	24.1876	24.6704	24.4509			17.2597	17.4436	17.8709	17.5248			20.0445	20.2437	20.0248	20.1043			6.92616	4.34658			1	1	0	0	0
3A	26.5534	27.0869	27.2095	26.9499			18.185	18.2805	18.1505	18.2054			20.4183	20.3056	20.504	20.4093			8.74457	6.54063	-3.042	-2.41492	8.23629	5.33288	0.915732	0.726962	0.821347
3B	28.7328	29.1463	29.0899	28.9897			17.2167	17.1567	17.236	17.2031			20.0806	19.9971	20.0247	20.0341			11.7866	8.95554			1	1	0	0	0
4A	32.4498	32.5726	32.9845	32.6689			20.4101	20.6464	20.3691	20.4752			23.3505	23.4011	23.4178	23.3898			12.1937	9.27914	-5.63613	-5.9265	49.7329	60.8213	1.69664	1.78406	1.74035
4B	33.6289	33.9541	33.1952	33.5928			15.8102	15.7205	15.758	15.7629			18.3207	18.3305	18.5101	18.3871			17.8299	15.2056			1	1	0	0	0
5A	32.6476	32.8066	31.9977	32.484			16.8131	16.7896	16.8731	16.8253			18.1422	18.0125	18.2377	18.1308			15.6587	14.3531	-1.70261	-0.346008	3.2549	1.27104	0.512537	0.104159	0.308348
5B	33.6788	33.246	32.886	33.2702			15.8224	15.986	15.9185	15.9089			18.602	18.4661	18.6452	18.5711			17.3613	14.6991			1	1	0	0	0
6A	32.1331	32.687	32.4447	32.4216			17.9116	18.1663	18.2688	18.1156			20.0756	20.0618	19.9636	20.0337			14.306	12.3879	-2.30337	-1.40906	4.93611	2.65565	0.693385	0.424171	0.558778
6B	33.938	32.5845	35.9084	34.1436			17.597	17.4747	17.5309	17.5342			20.376	20.3691	20.2949	20.3467			16.6094	13.797			1	1	0	0	0
7A	31.7426	32.3917	32.3531	32.1625			18.1395	18.1185	18.1033	18.1205			19.7779	19.6846	19.9463	19.803			14.042	12.3595	-1.89434	-0.742744	3.71752	1.67336	0.570253	0.223588	0.396921
7B	33.3197	33.8366	33.1084	33.4216			17.4483	17.4147	17.5926	17.4852			20.3198	20.3208	20.3173	20.3193			15.9363	13.1022			1	1	0	0	0
8A	28.7932	28.1655	28.1533	28.3707			19.5936	19.6086	19.7875	19.6632			20.4444	20.5333	20.3502	20.4427			8.70743	7.92802	-7.05227	-5.83975	132.722	57.2717	2.12294	1.75794	1.94044
8B	31.155	31.5587	31.1801	31.298			15.3183	15.5414	15.7551	15.5383			17.501	17.4868	17.6027	17.5302			15.7597	13.7678			1	1	0	0	0

## Sheet: ESM1
The first independent experiment
ESM1	CT1	CT2	CT3	Mean		β-actin	CT1	CT2	CT3	Mean		GAPDH	CT1	CT2	CT3	Mean			ΔCT(T-β)	ΔCT(T-G)	ΔΔCT(T-β)	ΔΔCT(T-G)	2-△△CT(T-β)	2-△△CT(T-G)	Log2-△△CT(T-β)	Log2-△△CT(T-G)	Mean of Log2-△△CT(T-β) and Log2-△△CT(T-G)
1A	25.2613	25.9325	25.3184	25.5041			22.2498	22.1498	22.2245	22.208			23.7736	23.8318	24.1044	23.9033			3.29604	1.60082	-2.99045	-1.31863	7.94721	2.4943	0.900215	0.396948	0.648581
1B	24.6134	23.9188	24.5791	24.3704			18.0007	18.0711	18.1801	18.084			21.4596	21.3549	21.5385	21.451			6.28649	2.91945			1	1	0	0	0
2A	27.2706	27.2022	26.7793	27.084			24.2894	24.2062	24.335	24.2769			24.4459	24.6058	24.7113	24.5877			2.80714	2.49632	-6.36155	-3.22383	82.2275	9.34266	1.91502	0.970471	1.44274
2B	26.3459	26.422	27.2795	26.6825			16.8453	17.0457	18.6503	17.5138			19.8176	20.0205	23.0489	20.9623			9.16869	5.72016			1	1	0	0	0
3A	30.9775	31.0804	30.0205	30.6928			18.3639	18.1888	18.2869	18.2799			20.6026	20.3684	20.8951	20.622			12.4129	10.0708	-3.16589	-2.59161	8.97485	6.02771	0.953027	0.780152	0.86659
3B	32.0029	32.9562	32.5741	32.511			16.9378	16.9575	16.9013	16.9322			19.8234	19.7722	19.9504	19.8487			15.5788	12.6624			1	1	0	0	0
4A	30.2187	30.8306	30.995	30.6814			20.2606	20.5663	23.0294	21.2854			23.1698	23.3064	20.5154	22.3305			9.39602	8.35089	-4.17335	-8.16636	18.0427	287.288	1.2563	2.45832	1.85731
4B	32.657	32.4309	32.1175	32.4018			18.5143	18.6646	19.3185	18.8325			15.8946	16.0819	15.6774	15.8846			13.5694	16.5172			1	1	0	0	0
5A	28.7517	28.8625	28.8393	28.8178			17.1518	17.1226	17.1369	17.1371			18.2885	18.3117	18.2342	18.2782			11.6808	10.5397	-3.268	-1.70606	9.63308	3.26268	0.983765	0.513575	0.74867
5B	30.4165	30.9794	30.9058	30.7673			15.9253	15.9069	15.6233	15.8185			18.7188	18.412	18.4337	18.5215			14.9488	12.2457			1	1	0	0	0
6A	32.1622	32.8441	32.5855	32.5306			18.0094	18.3201	17.9064	18.0786			19.7924	19.953	19.9522	19.8992			14.452	12.6314	-1.90532	-0.614337	3.74591	1.53085	0.573558	0.184934	0.379246
6B	33.6487	33.7958	33.5232	33.6559			17.2417	17.413	17.2411	17.2986			20.2948	20.3291	20.6066	20.4102			16.3573	13.2457			1	1	0	0	0
7A	29.4848	29.3991	29.3458	29.4099			18.1395	18.0832	18.0746	18.0991			19.5089	20.0694	19.8574	19.8119			11.3108	9.59801	-4.30039	-3.09859	19.7036	8.56583	1.29455	0.932769	1.11366
7B	32.5143	33.4042	33.3341	33.0842			17.3661	17.5243	17.5285	17.473			20.3235	20.387	20.4522	20.3876			15.6112	12.6966			1	1	0	0	0
8A	28.4953	28.8229	28.5493	28.6225			19.5959	19.6839	19.7345	19.6714			20.7831	20.9551	20.7961	20.8448			8.95106	7.77771	-8.05004	-6.99634	265.036	127.675	2.4233	2.10611	2.26471
8B	32.825	33.1297	33.3177	33.0908			16.204	15.9139	16.1512	16.0897			18.2529	18.2271	18.4701	18.3167			17.0011	14.774			1	1	0	0	0
The second independent experiment
ESM1	CT1	CT2	CT3	Mean		β-actin	CT1	CT2	CT3	Mean		GAPDH	CT1	CT2	CT3	Mean			ΔCT(T-β)	ΔCT(T-G)	ΔΔCT(T-β)	ΔΔCT(T-G)	2-△△CT(T-β)	2-△△CT(T-G)	Log2-△△CT(T-β)	Log2-△△CT(T-G)	Mean of Log2-△△CT(T-β) and Log2-△△CT(T-G)
1A	24.2965	25.1277	24.5131	24.6458			22.4422	22.2683	22.3111	22.3405			24.053	24.0108	24.0109	24.0249			2.30527	0.6209	-4.67444	-3.14198	25.5356	8.82732	1.40715	0.945829	1.17649
1B	24.6067	25.0698	25.2561	24.9775			18.025	17.9413	18.0271	17.9978			21.2826	21.2629	21.0984	21.2146			6.97971	3.76288			1	1	0	0	0
2A	28.6897	28.4227	29.0715	28.728			24.4313	24.4761	24.379	24.4288			24.6874	24.6848	24.6119	24.6614			4.29918	4.06662	-3.05602	-0.566431	8.31674	1.48086	0.919953	0.170513	0.545233
2B	25.001	25.0321	25.3802	25.1378			17.5655	17.6768	18.1055	17.7826			20.3603	20.1116	21.0423	20.5047			7.3552	4.63305			1	1	0	0	0
3A	30.4111	30.5127	30.5275	30.4838			18.1989	18.2826	18.3004	18.2606			20.3789	20.3877	20.4976	20.4214			12.2231	10.0624	-3.49961	-2.91371	11.3106	7.53555	1.05349	0.877115	0.965301
3B	33.022	33.029	33.1237	33.0582			17.3434	17.333	17.3301	17.3355			20.0858	20.04	20.1207	20.0821			15.7227	12.9761			1	1	0	0	0
4A	29.6859	29.6843	29.4177	29.5959			20.4591	20.6805	20.5923	20.5773			23.6665	23.7699	23.5488	23.6617			9.01866	5.93419	-6.60598	-6.68743	97.409	103.066	1.9886	2.01312	2.00086
4B	31.2763	31.7761	31.6091	31.5538			15.8047	15.9405	16.0424	15.9292			18.8346	18.9256	19.0365	18.9322			15.6246	12.6216			1	1	0	0	0
5A	28.5629	28.8454	28.8113	28.7398			17.14	17.0408	17.1138	17.0982			18.0945	18.3074	18.37	18.2573			11.6417	10.4826	-3.40973	-1.75163	10.6275	3.36739	1.02643	0.527294	0.776863
5B	30.8866	31.1822	31.2391	31.1027			16.0581	16.0746	16.0211	16.0513			18.8794	18.8869	18.8391	18.8685			15.0514	12.2342			1	1	0	0	0
6A	32.6417	32.8508	32.4393	32.644			18.1839	18.1954	17.9768	18.1187			19.9875	20.2124	19.8436	20.0145			14.5253	12.6295	-1.4714	-0.234921	2.77291	1.17684	0.442936	0.0707183	0.256827
6B	33.1341	33.2347	33.9446	33.4378			17.4462	17.3847	17.4924	17.4411			20.4909	20.5965	20.6328	20.5734			15.9967	12.8644			1	1	0	0	0
7A	29.1182	28.9132	29.4924	29.1746			17.8911	17.7651	17.98	17.8787			19.5711	19.7173	19.8056	19.698			11.2959	9.47661	-4.63868	-3.61375	24.9104	12.2418	1.39638	1.08785	1.24211
7B	33.2074	33.3908	33.4007	33.333			17.4643	17.3578	17.3731	17.3984			20.1812	20.2854	20.2613	20.2426			15.9346	13.0904			1	1	0	0	0
8A	28.3065	28.565	28.2596	28.377			19.6257	19.6911	19.6014	19.6394			20.4833	20.573	20.6886	20.5817			8.73762	7.79537	-8.3613	-7.06311	328.853	133.724	2.517	2.12621	2.32161
8B	32.6506	32.9197	32.8024	32.7909			15.7344	15.4977	15.8438	15.692			17.9176	17.867	18.0127	17.9324			17.0989	14.8585			1	1	0	0	0
The third independent experiment
ESM1	CT1	CT2	CT3	Mean		β-actin	CT1	CT2	CT3	Mean		GAPDH	CT1	CT2	CT3	Mean			ΔCT(T-β)	ΔCT(T-G)	ΔΔCT(T-β)	ΔΔCT(T-G)	2-△△CT(T-β)	2-△△CT(T-G)	Log2-△△CT(T-β)	Log2-△△CT(T-G)	Mean of Log2-△△CT(T-β) and Log2-△△CT(T-G)
1A	26.674	25.9772	25.2715	25.9743			22.168	22.0877	22.1485	22.1347			24.0144	23.9602	23.9437	23.9728			3.83953	2.00147	-3.95762	-2.53301	15.5368	5.78777	1.19136	0.762511	0.976937
1B	25.0924	25.9875	25.9053	25.6617			17.8279	17.8498	17.916	17.8646			21.2134	21.1415	21.0269	21.1273			7.79715	4.53448			1	1	0	0	0
2A	25.4293	25.373	26.0457	25.616			24.4834	24.55	24.4191	24.4842			24.5472	24.605	24.7187	24.6236			1.1318	0.992362	-7.54055	-5.10041	186.179	34.3064	2.26993	1.53538	1.90265
2B	26.0356	26.1678	26.3879	26.1971			17.2597	17.4436	17.8709	17.5248			20.0445	20.2437	20.0248	20.1043			8.67235	6.09277			1	1	0	0	0
3A	30.1684	30.4784	30.4526	30.3665			18.185	18.2805	18.1505	18.2054			20.4183	20.3056	20.504	20.4093			12.1611	9.95716	-3.71487	-3.08779	13.1307	8.50193	1.11829	0.929517	1.0239
3B	33.0373	33.1469	33.053	33.0791			17.2167	17.1567	17.236	17.2031			20.0806	19.9971	20.0247	20.0341			15.876	13.0449			1	1	0	0	0
4A	30.5906	30.5553	30.2575	30.4678			20.4101	20.6464	20.3691	20.4752			23.3505	23.4011	23.4178	23.3898			9.99261	7.07803	-6.63797	-6.92835	99.5928	121.798	1.99823	2.08564	2.04193
4B	32.376	32.3692	32.4352	32.3935			15.8102	15.7205	15.758	15.7629			18.3207	18.3305	18.5101	18.3871			16.6306	14.0064			1	1	0	0	0
5A	28.4841	28.617	28.503	28.5347			16.8131	16.7896	16.8731	16.8253			18.1422	18.0125	18.2377	18.1308			11.7094	10.4039	-3.27984	-1.92323	9.71246	3.79272	0.987329	0.578951	0.78314
5B	30.348	31.3958	30.9508	30.8982			15.8224	15.986	15.9185	15.9089			18.602	18.4661	18.6452	18.5711			14.9893	12.3271			1	1	0	0	0
6A	31.7426	32.3558	32.5682	32.2222			17.9116	18.1663	18.2688	18.1156			20.0756	20.0618	19.9636	20.0337			14.1066	12.1885	-1.93127	-1.03696	3.81392	2.05191	0.581371	0.312157	0.446764
6B	33.0964	33.9947	33.6253	33.5721			17.597	17.4747	17.5309	17.5342			20.376	20.3691	20.2949	20.3467			16.0379	13.2255			1	1	0	0	0
7A	29.1761	29.1937	29.1761	29.182			18.1395	18.1185	18.1033	18.1205			19.7779	19.6846	19.9463	19.803			11.0615	9.37902	-3.89988	-2.74828	14.9272	6.71915	1.17398	0.827314	1.00065
7B	32.2179	32.385	32.737	32.4466			17.4483	17.4147	17.5926	17.4852			20.3198	20.3208	20.3173	20.3193			14.9614	12.1273			1	1	0	0	0
8A	28.3782	28.4691	27.9386	28.262			19.5936	19.6086	19.7875	19.6632			20.4444	20.5333	20.3502	20.4427			8.59872	7.81931	-8.23383	-7.02131	301.043	129.904	2.47863	2.11362	2.29613
8B	32.7178	32.0111	32.3835	32.3708			15.3183	15.5414	15.7551	15.5383			17.501	17.4868	17.6027	17.5302			16.8325	14.8406			1	1	0	0	0

## Sheet: MYH11
The first independent experiment
MYH11	CT1	CT2	CT3	Mean		β-actin	CT1	CT2	CT3	Mean		GAPDH	CT1	CT2	CT3	Mean			ΔCT(T-β)	ΔCT(T-G)	ΔΔCT(T-β)	ΔΔCT(T-G)	2-△△CT(T-β)	2-△△CT(T-G)	Log2-△△CT(T-β)	Log2-△△CT(T-G)	Mean of Log2-△△CT(T-β) and Log2-△△CT(T-G)
1A	26.9204	27.0008	26.8397	26.9203			22.2498	22.1498	22.2245	22.208			23.7736	23.8318	24.1044	23.9033			4.71223	3.01701	3.37111	5.04293	0.0966484	0.0303339	-1.01481	-1.51807	-1.26644
1B	19.3717	19.4561	19.4474	19.4251			18.0007	18.0711	18.1801	18.084			21.4596	21.3549	21.5385	21.451			1.34112	-2.02592			1	1	0	0	0
2A	28.6017	28.7024	28.6887	28.6643			24.2894	24.2062	24.335	24.2769			24.4459	24.6058	24.7113	24.5877			4.38742	4.0766	4.5991	7.73682	0.0412603	0.00468798	-1.38447	-2.32901	-1.85674
2B	17.0659	17.0723	17.7681	17.3021			17.8453	17.0457	17.6503	17.5138			19.8176	20.0205	23.0489	20.9623			-0.211683	-3.66022			1	1	0	0	0
3A	24.1471	24.1811	24.1029	24.1437			18.3639	18.1888	18.2869	18.2799			20.6026	20.3684	20.8951	20.622			5.86384	3.52167	3.02753	3.60181	0.122637	0.0823659	-0.911377	-1.08425	-0.997815
3B	19.7632	19.756	19.7864	19.7685			16.9378	16.9575	16.9013	16.9322			19.8234	19.7722	19.9504	19.8487			2.83631	-0.0801383			1	1	0	0	0
4A	26.4937	26.6214	26.4783	26.5312			20.2606	20.5663	20.0294	20.2854			23.1698	23.3064	20.5154	22.3305			6.24576	4.20064	7.61626	2.62325	0.00509656	0.162302	-2.29272	-0.789677	-1.5412
4B	17.5055	17.4217	17.4587	17.462			18.5143	18.6646	19.3185	18.8325			15.8946	16.0819	15.6774	15.8846			-1.3705	1.57739			1	1	0	0	0
5A	23.8463	24.1334	23.7857	23.9218			16.7176	16.8122	17.0182	16.8493			18.1422	18.1428	18.2886	18.1912			7.07252	5.73062	4.46042	5.83112	0.0454233	0.0175653	-1.34272	-1.75534	-1.54903
5B	18.1564	18.3096	18.2615	18.2425			15.6125	15.7392	15.5396	15.6304			18.3604	18.277	18.3916	18.343			2.6121	-0.100503			1	1	0	0	0
6A	22.4267	22.4699	22.2383	22.3783			17.7188	18.164	17.6763	17.853			19.8387	19.6147	19.5799	19.6777			4.52524	2.70055	1.57037	2.50489	0.336723	0.176178	-0.472727	-0.754048	-0.613388
6B	20.4124	20.5336	20.773	20.573			17.2138	17.6361	18.0044	17.6181			20.0517	20.2109	20.8694	20.3773			2.95487	0.195651			1	1	0	0	0
7A	23.3224	22.9595	22.913	23.065			17.8917	17.8325	17.904	17.8761			19.383	19.4234	19.6431	19.4832			5.18889	3.5818	1.37325	2.56429	0.386021	0.169073	-0.413389	-0.771927	-0.592658
7B	20.8002	20.9779	21.0048	20.9277			17.0465	17.2287	17.0608	17.112			19.8811	19.9696	19.8797	19.9101			3.81564	1.01751			1	1	0	0	0
8A	28.8903	29.49	29.024	29.1348			19.0926	19.2858	19.1249	19.1678			20.1523	20.104	20.1359	20.1308			9.967	9.00402	7.64936	8.71889	0.00498095	0.0023733	-2.30269	-2.62465	-2.46367
8B	17.8602	17.9858	18.2475	18.0312			15.3856	15.6475	16.1075	15.7135			17.7021	17.6661	17.8699	17.746			2.31763	0.285134			1	1	0	0	0
The second independent experiment
MYH11	CT1	CT2	CT3	Mean		β-actin	CT1	CT2	CT3	Mean		GAPDH	CT1	CT2	CT3	Mean			ΔCT(T-β)	ΔCT(T-G)	ΔΔCT(T-β)	ΔΔCT(T-G)	2-△△CT(T-β)	2-△△CT(T-G)	Log2-△△CT(T-β)	Log2-△△CT(T-G)	Mean of Log2-△△CT(T-β) and Log2-△△CT(T-G)
1A	27.2846	27.105	27.205	27.1982			22.2924	22.6222	22.4552	22.4566			24.0318	24.0778	24.2076	24.1057			4.74158	3.09246	3.2316	4.65089	0.106461	0.0398053	-0.972809	-1.40006	-1.18643
1B	20.036	20.0434	19.7292	19.9362			18.4667	18.4118	18.4001	18.4262			21.6034	21.4772	21.4032	21.4946			1.50998	-1.55843			1	1	0	0	0
2A	29.2079	29.2541	29.2826	29.2482			24.6963	24.8001	24.6114	24.7026			24.6548	24.5834	24.9567	24.7316			4.54557	4.51656	4.65019	7.21363	0.0398247	0.00673722	-1.39985	-2.17152	-1.78568
2B	17.1816	17.3281	17.5475	17.3524			17.343	17.2573	17.7708	17.457			20.1174	19.9971	20.0339	20.0495			-0.104621	-2.69707			1	1	0	0	0
3A	24.3567	24.1743	24.2728	24.2679			18.1745	18.2271	18.297	18.2329			20.6697	20.4849	20.6331	20.5959			6.03503	3.67202	3.12238	3.42122	0.114834	0.0933488	-0.939931	-1.02989	-0.984911
3B	19.9299	19.9914	19.8802	19.9338			17.0263	17.024	17.0132	17.0212			19.6415	19.8373	19.5703	19.683			2.91265	0.250799			1	1	0	0	0
4A	26.7539	27.0131	26.9119	26.893			20.5091	20.7358	20.4448	20.5632			23.1324	23.1931	23.2068	23.1774			6.32972	3.71556	4.36721	4.51063	0.048455	0.0438697	-1.31466	-1.35783	-1.33625
4B	17.8373	17.7612	17.9932	17.8639			15.9533	15.6279	16.123	15.9014			18.6195	18.5422	18.8152	18.659			1.96251	-0.795068			1	1	0	0	0
5A	29.7763	29.565	29.531	29.6241			17.323	17.2773	17.3534	17.3179			18.3331	18.4235	18.3928	18.3831			12.3062	11.241	10.0047	11.657	0.000973405	0.000309668	-3.01171	-3.5091	-3.2604
5B	18.4391	18.3502	18.3567	18.382			16.1179	16.0762	16.0474	16.0805			18.9656	18.7717	18.6569	18.798			2.30152	-0.416029			1	1	0	0	0
6A	23.0113	22.9551	22.8297	22.932			18.196	18.2998	18.2093	18.2351			20.1345	20.0457	20.1061	20.0954			4.69698	2.83664	1.45414	2.41909	0.364973	0.186974	-0.437739	-0.728219	-0.582979
6B	21.171	20.8701	21.0411	21.0274			17.6091	17.7397	18.0048	17.7845			20.4181	20.5449	20.8665	20.6098			3.24284	0.417544			1	1	0	0	0
7A	23.4596	23.267	23.3639	23.3635			18.1097	18.2503	18.2256	18.1952			19.9755	19.6267	19.7586	19.7869			5.16831	3.57656	1.5958	2.60504	0.330839	0.164363	-0.480383	-0.784196	-0.63229
7B	21.2677	21.237	21.1917	21.2321			17.6286	17.5598	17.7904	17.6596			20.2389	20.2675	20.2754	20.2606			3.57251	0.971515			1	1	0	0	0
8A	29.508	29.9259	29.3899	29.6079			19.7101	19.9857	19.5688	19.7549			20.4313	20.6357	20.3236	20.4635			9.85308	9.14441	7.45738	8.67885	0.00568992	0.00244008	-2.24489	-2.6126	-2.42874
8B	18.118	18.8424	18.3478	18.4361			15.9797	16.0377	16.1037	16.0404			17.983	17.8778	18.0508	17.9705			2.39571	0.465553			1	1	0	0	0
The third independent experiment
MYH11	CT1	CT2	CT3	Mean		β-actin	CT1	CT2	CT3	Mean		GAPDH	CT1	CT2	CT3	Mean			ΔCT(T-β)	ΔCT(T-G)	ΔΔCT(T-β)	ΔΔCT(T-G)	2-△△CT(T-β)	2-△△CT(T-G)	Log2-△△CT(T-β)	Log2-△△CT(T-G)	Mean of Log2-△△CT(T-β) and Log2-△△CT(T-G)
1A	27.0314	27.0558	27.144	27.0771			22.4925	22.5695	22.6388	22.567			24.1849	24.1259	24.2444	24.1851			4.51012	2.89199	3.23223	4.73961	0.106415	0.0374313	-0.972998	-1.42677	-1.19988
1B	19.6754	19.8385	19.7209	19.7449			18.4884	18.4236	18.4892	18.467			21.6374	21.6341	21.5062	21.5926			1.27789	-1.84763			1	1	0	0	0
2A	29.452	29.0489	29.7431	29.4147			24.6139	24.91	24.5882	24.704			25.0609	25.0309	24.9499	25.0139			4.71063	4.40077	4.89492	7.28901	0.0336112	0.00639422	-1.47352	-2.19421	-1.83386
2B	17.5731	17.232	17.4724	17.4258			17.5537	17.4937	17.783	17.6101			20.2933	20.2765	20.3725	20.3141			-0.184283	-2.88825			1	1	0	0	0
3A	24.3247	24.3069	24.4873	24.373			18.3066	18.3331	18.6469	18.4289			20.801	21.0669	20.9349	20.9343			5.9441	3.43869	3.0092	3.47706	0.124206	0.089805	-0.905859	-1.0467	-0.976279
3B	20.1467	20.0666	20.0276	20.0803			17.1018	17.1452	17.1892	17.1454			19.9871	20.2924	20.0765	20.1187			2.93491	-0.038366			1	1	0	0	0
4A	26.9382	27.0269	26.9192	26.9614			20.5639	20.6648	20.471	20.5665			23.1656	23.1527	23.2088	23.1757			6.3949	3.78572	4.71758	4.91482	0.0380072	0.0331505	-1.42013	-1.47951	-1.44982
4B	17.5948	17.4912	17.8096	17.6318			15.8878	15.8627	16.1131	15.9545			18.7487	18.4784	19.0558	18.761			1.67732	-1.1291			1	1	0	0	0
5A	29.1982	29.1562	29.4154	29.2566			17.1518	17.1226	17.1369	17.1371			18.2885	18.3117	18.2342	18.2782			12.1195	10.9784	9.92888	11.4908	0.00102591	0.000347471	-2.98889	-3.45908	-3.22399
5B	17.9938	18.038	17.9956	18.0091			15.9253	15.9069	15.6233	15.8185			18.7188	18.412	18.4337	18.5215			2.19064	-0.512371			1	1	0	0	0
6A	22.8103	22.3301	22.306	22.4821			18.0094	18.3201	17.9064	18.0786			19.7924	19.953	19.9522	19.8992			4.40352	2.58293	1.35871	2.64969	0.38993	0.159354	-0.409013	-0.797637	-0.603325
6B	20.1479	20.404	20.4783	20.3434			17.2417	17.413	17.2411	17.2986			20.2948	20.3291	20.6066	20.4102			3.04481	-0.066758			1	1	0	0	0
7A	23.2688	23.1685	23.1707	23.2027			18.1395	18.0832	18.0746	18.0991			19.5089	20.0694	19.8574	19.8119			5.10356	3.39076	1.38415	2.58595	0.383115	0.166553	-0.416671	-0.778447	-0.597559
7B	21.0835	21.1935	21.3001	21.1924			17.3661	17.5243	17.5285	17.473			20.3235	20.387	20.4522	20.3876			3.71941	0.804812			1	1	0	0	0
8A	29.4002	29.3332	29.4605	29.398			19.5959	19.6839	19.7345	19.6714			20.7831	20.9551	20.7961	20.8448			9.72657	8.55321	7.61353	8.66724	0.0051062	0.0024598	-2.2919	-2.6091	-2.4505
8B	18.153	18.1969	18.2581	18.2027			16.204	15.9139	16.1512	16.0897			18.2529	18.2271	18.4701	18.3167			2.11303	-0.114028			1	1	0	0	0

## Sheet: TOP2A
The first independent experiment
TOP2A	CT1	CT2	CT3	Mean		β-actin	CT1	CT2	CT3	Mean		GAPDH	CT1	CT2	CT3	Mean			ΔCT(T-β)	ΔCT(T-G)	ΔΔCT(T-β)	ΔΔCT(T-G)	2-△△CT(T-β)	2-△△CT(T-G)	Log2-△△CT(T-β)	Log2-△△CT(T-G)	Mean of Log2-△△CT(T-β) and Log2-△△CT(T-G)
1A	33.4176	32.7767	33.3754	33.1899			22.2498	22.1498	22.2245	22.208			23.7736	23.8318	24.1044	23.9033			10.9819	9.28666	-2.91572	-1.2439	7.54605	2.36839	0.877719	0.374453	0.626086
1B	32.0044	31.6205	32.3198	31.9816			18.0007	18.0711	18.1801	18.084			21.4596	21.3549	21.5385	21.451			13.8976	10.5306			1	1	0	0	0
2A	32.4118	33.0125	32.1734	32.5326			24.2894	24.2062	24.335	24.2769			24.4459	24.6058	24.7113	24.5877			8.25573	7.94492	-5.14206	-1.67101	35.3113	3.18437	1.54791	0.503024	1.02547
2B	30.7358	30.9414	30.0575	30.5782			16.8453	17.0457	17.6503	17.1804			19.8176	20.0205	23.0489	20.9623			13.3978	9.61593			1	1	0	0	0
3A	26.6608	26.4417	26.5778	26.5601			18.3639	18.1888	18.2869	18.2799			20.6026	20.3684	20.8951	20.622			8.28023	5.93806	-1.4644	-0.89012	2.75948	1.85333	0.440828	0.267953	0.35439
3B	26.5853	26.6469	26.7983	26.6768			16.9378	16.9575	16.9013	16.9322			19.8234	19.7722	19.9504	19.8487			9.74462	6.82818			1	1	0	0	0
4A	30.0078	30.5269	30.204	30.2462			20.2606	20.5663	20.0294	20.2854			23.1698	23.3064	20.5154	22.3305			9.9608	7.91568	-1.32055	-6.31356	2.49761	79.5372	0.397525	1.90057	1.14905
4B	29.7512	30.6486	29.9417	30.1138			18.5143	18.6646	19.3185	18.8325			15.8946	16.0819	15.6774	15.8846			11.2814	14.2292			1	1	0	0	0
5A	23.8463	24.1334	23.7857	23.9218			16.7176	16.8122	17.0182	16.8493			18.1422	18.1428	18.2886	18.1912			7.07252	5.73062	-3.99471	-2.62401	15.9415	6.16463	1.20253	0.789907	0.996218
5B	26.6919	26.6979	26.7031	26.6977			15.6125	15.7392	15.5396	15.6304			18.3604	18.277	18.3916	18.343			11.0672	8.35463			1	1	0	0	0
6A	26.7534	26.8761	26.717	26.7822			17.7188	18.164	17.6763	17.853			19.8387	19.6147	19.5799	19.6777			8.92913	7.10444	-1.04796	-0.113437	2.06761	1.0818	0.315469	0.0341478	0.174808
6B	27.3723	27.3649	28.0484	27.5952			17.2138	17.6361	18.0044	17.6181			20.0517	20.2109	20.8694	20.3773			9.97709	7.21787			1	1	0	0	0
7A	23.9671	23.7644	23.8495	23.8603			17.8917	17.8325	17.904	17.8761			19.383	19.4234	19.6431	19.4832			5.98426	4.37717	-5.62552	-4.43449	49.3687	21.6229	1.69345	1.33491	1.51418
7B	28.7615	28.8095	28.5944	28.7218			17.0465	17.2287	17.0608	17.112			19.8811	19.9696	19.8797	19.9101			11.6098	8.81166			1	1	0	0	0
8A	26.2952	26.6648	26.2332	26.3977			19.0926	19.2858	19.1249	19.1678			20.1523	20.104	20.1359	20.1308			7.22995	6.26698	-7.20546	-6.13593	147.591	70.3235	2.16906	1.8471	2.00808
8B	30.5666	30.3327	29.5475	30.1489			15.3856	15.6475	16.1075	15.7135			17.7021	17.6661	17.8699	17.746			14.4354	12.4029			1	1	0	0	0
The second independent experiment
TOP2A	CT1	CT2	CT3	Mean		β-actin	CT1	CT2	CT3	Mean		GAPDH	CT1	CT2	CT3	Mean			ΔCT1	ΔCT2	ΔΔCT1	ΔΔCT2	2-△△CT1	2-△△CT2	Log2-△△CT1	Log2-△△ct2	Mean of Log2-△△CT1 and Log2-△△CT2
1A	33.3949	33.6869	32.8592	33.3137			22.2924	22.6222	22.4552	22.4566			24.0318	24.0778	24.2076	24.1057			10.8571	9.20795	-2.16051	-0.741215	4.47072	1.67158	0.650378	0.223128	0.436753
1B	31.6198	31.4114	31.3002	31.4438			18.4667	18.4118	18.4001	18.4262			21.6034	21.4772	21.4032	21.4946			13.0176	9.94916			1	1	0	0	0
2A	32.175	31.8254	33.1588	32.3864			24.6963	24.8001	24.6114	24.7026			24.6548	24.5834	24.9567	24.7316			7.68377	7.65475	-5.89673	-3.33329	59.5789	10.0791	1.77509	1.00342	1.38926
2B	31.232	30.8455	31.0351	31.0375			17.343	17.2573	17.7708	17.457			20.1174	19.9971	20.0339	20.0495			13.5805	10.988			1	1	0	0	0
3A	27.375	27.1912	27.0527	27.2063			18.1745	18.2271	18.297	18.2329			20.6697	20.4849	20.6331	20.5959			8.97343	6.61042	-0.374161	-0.0753193	1.29609	1.05359	0.112634	0.0226734	0.0676534
3B	26.3212	26.4187	26.3664	26.3688			17.0263	17.024	17.0132	17.0212			19.6415	19.8373	19.5703	19.683			9.34759	6.68574			1	1	0	0	0
4A	29.8927	30.615	30.1165	30.2081			20.5091	20.7358	20.4448	20.5632			23.1324	23.1931	23.2068	23.1774			9.64483	7.03068	-5.09178	-4.94836	34.1018	30.8748	1.53278	1.4896	1.51119
4B	30.3111	30.6141	30.9887	30.638			15.9533	15.6279	16.123	15.9014			18.6195	18.5422	18.8152	18.659			14.7366	11.979			1	1	0	0	0
5A	24.2695	24.2443	24.3172	24.277			17.323	17.2773	17.3534	17.3179			18.3331	18.4235	18.3928	18.3831			6.95912	5.89388	-4.06424	-2.41192	16.7285	5.32182	1.22346	0.72606	0.974758
5B	27.1059	27.0832	27.1225	27.1039			16.1179	16.0762	16.0474	16.0805			18.9656	18.7717	18.6569	18.798			11.0234	8.3058			1	1	0	0	0
6A	27.1556	27.1734	27.1573	27.1621			18.196	18.2998	18.2093	18.2351			20.1345	20.0457	20.1061	20.0954			8.92705	7.06671	-1.25691	-0.291951	2.38983	1.22429	0.378366	0.087886	0.233126
6B	27.8453	27.9395	28.1206	27.9685			17.6091	17.7397	18.0048	17.7845			20.4181	20.5449	20.8665	20.6098			10.184	7.35866			1	1	0	0	0
7A	24.1415	24.16	24.1753	24.1589			18.1097	18.2503	18.2256	18.1952			19.9755	19.6267	19.7586	19.7869			5.96372	4.37197	-5.17094	-4.16169	36.0253	17.8976	1.55661	1.25279	1.4047
7B	28.7094	29.0653	28.6081	28.7943			17.6286	17.5598	17.7904	17.6596			20.2389	20.2675	20.2754	20.2606			11.1347	8.53366			1	1	0	0	0
8A	26.5022	26.5634	26.3248	26.4635			19.7101	19.9857	19.5688	19.7549			20.4313	20.6357	20.3236	20.4635			6.70862	5.99995	-7.93419	-6.71271	244.584	104.888	2.38843	2.02073	2.20458
8B	30.3529	31.1124	30.5842	30.6832			15.9797	16.0377	16.1037	16.0404			17.983	17.8778	18.0508	17.9705			14.6428	12.7127			1	1	0	0	0
The third independent experiment																				0
TOP2A	CT1	CT2	CT3	Mean		β-actin	CT1	CT2	CT3	Mean		GAPDH	CT1	CT2	CT3	Mean			ΔCT1	ΔCT2	ΔΔCT1	ΔΔCT2	2-△△CT1	2-△△CT2	Log2-△△CT1	Log2-△△ct2	Mean of Log2-△△CT1 and Log2-△△CT2
1A	33.5584	33.4058	33.3296	33.4313			22.4925	22.5695	22.6388	22.567			24.1849	24.1259	24.2444	24.1851			10.8643	9.24616	-2.66991	-1.16253	6.3639	2.23849	0.803723	0.349956	0.57684
1B	31.5328	32.1959	32.275	32.0013			18.4884	18.4236	18.4892	18.467			21.6374	21.6341	21.5062	21.5926			13.5342	10.4087			1	1	0	0	0
2A	31.5545	33.5978	31.488	32.2134			24.6139	24.91	24.5882	24.704			25.0609	25.0309	24.9499	25.0139			7.5094	7.19953	-5.87156	-3.47746	58.5484	11.1383	1.76752	1.04682	1.40717
2B	30.7708	30.7511	31.4513	30.9911			17.5537	17.4937	17.783	17.6101			20.2933	20.2765	20.3725	20.3141			13.381	10.677			1	1	0	0	0
3A	27.3674	27.3159	27.1696	27.2843			18.3066	18.3331	18.6469	18.4289			20.801	21.0669	20.9349	20.9343			8.85543	6.35002	-1.06561	-0.597743	2.09305	1.51335	0.320779	0.179939	0.250359
3B	27.3795	27.3356	26.4842	27.0664			17.1018	17.1452	17.1892	17.1454			19.9871	20.2924	20.0765	20.1187			9.92103	6.94776			1	1	0	0	0
4A	29.5959	28.9242	30.3034	29.6078			20.5639	20.6648	20.471	20.5665			23.1656	23.1527	23.2088	23.1757			9.04131	6.43213	-5.66843	-5.47119	50.8591	44.3602	1.70637	1.64699	1.67668
4B	30.2316	31.0824	30.6789	30.6643			15.8878	15.8627	16.1131	15.9545			18.7487	18.4784	19.0558	18.761			14.7097	11.9033			1	1	0	0	0
5A	23.9577	23.8923	23.8787	23.9095			17.1518	17.1226	17.1369	17.1371			18.2885	18.3117	18.2342	18.2782			6.77244	5.63137	-4.27685	-2.71491	19.3847	6.56551	1.28746	0.817268	1.05236
5B	26.8716	26.8599	26.8718	26.8678			15.9253	15.9069	15.6233	15.8185			18.7188	18.412	18.4337	18.5215			11.0493	8.34628			1	1	0	0	0
6A	27.0019	27.2345	27.0062	27.0809			18.0094	18.3201	17.9064	18.0786			19.7924	19.953	19.9522	19.8992			9.00225	7.18166	-1.57163	-0.280648	2.9724	1.21474	0.473107	0.0844836	0.278795
6B	27.9591	27.8818	27.7765	27.8725			17.2417	17.413	17.2411	17.2986			20.2948	20.3291	20.6066	20.4102			10.5739	7.46231			1	1	0	0	0
7A	24.1677	24.1298	24.1723	24.1566			18.1395	18.0832	18.0746	18.0991			19.5089	20.0694	19.8574	19.8119			6.05751	4.34471	-5.43786	-4.23607	43.3471	18.8445	1.63696	1.27518	1.45607
7B	28.8319	29.0804	28.9927	28.9683			17.3661	17.5243	17.5285	17.473			20.3235	20.387	20.4522	20.3876			11.4954	8.58078			1	1	0	0	0
8A	26.2709	26.4602	26.4927	26.4079			19.5959	19.6839	19.7345	19.6714			20.7831	20.9551	20.7961	20.8448			6.73652	5.56316	-7.16623	-6.11253	143.632	69.1916	2.15725	1.84005	1.99865
8B	29.624	30.307	30.0462	29.9924			16.204	15.9139	16.1512	16.0897			18.2529	18.2271	18.4701	18.3167			13.9027	11.6757			1	1	0	0	0
